# Supplementary material for: ALK+ Anaplastic Large Cell Lymphoma (ALCL)-Derived Exosomes Carry ALK Signaling Proteins and Interact with Tumor Microenvironment
Source: Cancers (Basel). 2022 Jun 14;14(12):2939. doi: 10.3390/cancers14122939 (PMC9221431; doi:10.3390/cancers14122939)
Supplement: Supplementary file 1 [file cancers-14-02939-s001.zip]

Archive with 2 entries (2 files):
- cancers-1672707-FileS1.pdf
- cancers-1672707-tableS1 and figureS1.pdf
